# Supplementary material for: Solid-State Fermentation: Applications and Future Perspectives for Biostimulant and Biopesticides Production
Source: Microorganisms. 2023 May 26;11(6):1408. doi: 10.3390/microorganisms11061408 (PMC10304952; doi:10.3390/microorganisms11061408)
Supplement: Supplementary file 1 [file microorganisms-11-01408-s001.zip]

Archive with 1 entries (1 files):
- microorganisms-2402253-supplementary.xlsx
