# Supplementary material for: Solid-State Fermentation: Applications and Future Perspectives for Biostimulant and Biopesticides Production
Source: Microorganisms. 2023 May 26;11(6):1408. doi: 10.3390/microorganisms11061408 (PMC10304952; doi:10.3390/microorganisms11061408)
Supplement: Supplementary file 1 [file microorganisms-11-01408-s001.zip › microorganisms-2402253-supplementary.xlsx]

## Sheet: Table S1
Table S1. Literature on solid state fermentation (SSF) use to produce biopesticides employing in-ocula of fungi and oomycetes.
Species	Target	Substrate	T (°C)	Growth time	Biomass yield	Tested against	Reference
Lasiodiplodia pseudotheobromae C1136	Weeds	groundnut, wheat straw, rice bran, wheat bran, banana peel, watermelon peel, orange peel, pineapple waste, potatoes peel and yam peel	25 °C	14 days	-	Amaranthus hybridus and Echinochloa crus-galli	131
		banana peel, pineapple waste, rice bran, groundnut husk, yam peels, wheat straw, potatoes peel, orange peel, watermelon peel, wheat bran	25 ± 1 °C	10 days	9.8 × 10^7 CFU/g	Amaranthus hybridus	140
Lasiodiplodia pseudotheobromae Mutant and Wild Type	Weeds	rice bran	-	14 days	2.10 × 10^9 cfu /g for the mutant strain, 1.66 × 10^9 cfu/g for the wild type strain	-	128
Metarhizium anisopliae IBCB 348	Insects	10 g of white rice, malt bagasse, sugarcane bagasse	28 °C	8 days	enzymatic activity measured instead	-	123
Cordyceps javanica F-HY002-ACPHali and F-HY015	Insects	wheat bran, rice bran, soybean meal, peanut meal	26 ± 0.5 °C	16 h	8.81 ± 0.16 × 10^5 conidia mL–1 for the first strain, the other wasn't measured	Diaphorina citri	118
Fusarium fujikuroi S106	Insects	wheat bran, rice bran, soybean meal, peanut meal	26 ± 0.5 °C	16 h	-	Diaphorina citri
Alternaria alternata	Weeds	rice seeds, wheat, sorghum and sorghum stalks, maize and maize stalks, mungbean, soybean, chickpea, cowpea, sunflower, cornmeal	14, 20 and 24 °C	14 days	23.2 · 10^5 g-1 substrate)	Eichhornia crassipes	150
Trichoderma koningiopsis UFSMQ40	Weeds	-	-	-	-	-	134
Purpureocillium lilacinum JQ926212 and JQ926223	Insects	particulate rice, wheat and vermiculite substrates and powder substrates maize meal and oat bran	25±1°C with 12:12 h light:dark cycle for 7 days.	7 days for purity and 15 days for viability determinations	on rice, 2.1 × 10^9 for isolate JQ926212 and 1.6 × 10^9 for JQ926223	-	162
Aschersonia aleyrodis	Insects	sorghum, wheat, bajra, maize, rice, and barely	25 ± 1°C	15 days	3.40 x 10^7 spore/ml	-	156
Paecilomyces lilacinus Pl-1, Pl-2, Pl-3	Nematodes	coffee husk	28 °C	10 days	more than 3.5 E+08 spores/g	Meloidogyne incognita	138
Verticilium chlamydosporium	Nematodes	coffee husk	28°	10 days	-	Meloidogyne incognita
Paecilomyces lilacinus LPB-Pl-01	Nematodes	Coffee husks, defatted soybean cake and cassava bagasse - then for the second experiment defatted soybeancake, coffee husk, and a mixture of sugarcane bagasse with the two sub-strates	28 °C	10 days	42.7 × 10^9 spores/g but check tables 1 and 2 for full values that vary	Meloidogyne incognita	163
Fusarium sp.	Weeds	Chlorella	28°	72 h	-	Cucumis sativus	130
Fusarium denticulatum
Mucor circinelloides
Trichoderma koningiopsis
Metarhizium robertsii Xoch-8.1	Insects	recycled rice	28 °C	10+6+6+6 days	four cycles: 5.7×10^8 ± 6.7×10^7, 1.4×10^9 ± 3×10^8, 1.2×10^9 ± 1.3×10^8, 6.0×10^8 ± 6.2×10^7	-	103
Trichoderma asperellum Th-Th4	Moulds			3+2+3 days	three cycles: 1.0×10^9 ± 2.1×10^8, 2.9×10^ 9 ± 4.4×10^8, 9.9×10^8 ± 1.7×10^8
Beauveria bassiana ESALQ-4958	Insects	50 g of moistened and autoclaved parboiled rice	26 °C	10 days	2.41 x 10^9 blastospores ml-1	Bemisia tabaci, Spodoptera frugiperda and Chrysodeixis includens	139
Cordyceps fumosorosea ESALQ-1296 and ESALQ-3422					1 x 10^9 blastospores ml-1
Duddingtonia flagrans Agrosavia-BGMSABV-Df-Col-H-001-2014	Nematodes (of livestock)	broke rice moistened with 45 mL of water	25 °C	7-14 days	4.96 × 10^6 chlamydospores g−1 of dry substrate day−1	Panagrellus redivivus	119
		broken rice with 0.25% w / w ammonium sulfate and 0.56% w / w sodium acetate		14 days	2.27x10^7 chlamydospores g of dry substrate-1 , with a productivity of 1.62x10^6 chlamydospores g of dry substrate-1 day-1
Trichoderma asperellum T2-10	Moulds	corn cob	30 °C	5 days	7.3×108 and 1.4×109 spores/g CS to the SSF with C. gloeosporioides and P. capsici, respectively	-	116
Fusarium caatingaense	Insects	rice grains, rice grains + peptone, cracked corn, cracked corn + peptone, cracked corn + yeast extract, cactus flour, cactus flour + peptone, wheat bran, wheat bran + peptone, castor bean meal, and castor bean meal + peptone	4 ºC and 28 ºC	0, 15, 30, and 60 days	URM6779: 3.63 × 109 conidia/g rice & 2.94 × 109 conidia/g rice with peptone; URM6782: 3.25 × 109 conidia/g cracked corn	Dactylopius opuntiae	117
Fusarium caatingaense URM6778	Insects	rice, sugarcane bagasse, sugarcane bagasse + 0.66% w/v peptone, corn grains, corn grains + 0.66% w/v peptone, and sweet corn grains	4 ºC and 28 ºC	0, 15, 30, and 60 days	147.67 x 10^6 conidia × g-1 of rice ± 4.04	Dactylopius opuntiae	108
Coniothyrium minitans	Moulds	A wide range of solid matrices	-	-	-	-	92
Metarhizium anisopliae E6	Insects	sugarcane	33 °C	96 h	-	-	141
Talaromyces funiculosus CBS129594 Syn: Penicillium funiculosum	Bacteria & Fungi	crustacean biowaste	30 °C	7 days	2.98 ± 0.2 U/g substrate	-	154
Metarhizium robertsii ARSEF 2575	Mosquitoes	parboiled rice supplemented with salts	27 °C	10 or 20 days	7.10 ± 2.7 x 10^8 conidia/mL ten days with ammonium nitrate, 13.00 ± 12.0 x 10^8 conidia/mL twenty days with ammonium chloride	Aedes aegypti	95
Trichoderma atrobrunneum ITEM 908	Insects	sterile rice	25 °C	4 weeks	3.0 x 10^3 CFU g-1	Philaenus spumarius	142
Trichoderma atrobrunneum ITEM 908-5					3.4 x 10^6 CFU g-1
Trichoderma chlorosporum GJS 91-150					6.0 x 10^5 CFU g-1
Trichoderma citrinoviride ITEM 4484					9.7 x 10^4 CFU g-1
Trichoderma minutisporum DAOM 167069					3.3 x 10^5 CFU g-1
Isaria fumosorosea	Insects	rice grain bags	25 °C	14 days	For the Pfr-612 strain, the conidia production in solid-state fermentation was 1.58 × 109 conidia/g	-	105
Lecanicillium lecanii	Insects	wheat, beet pulp paddy rice and rice bran	25 °C	10 days	1.90 × 10^8 conidia/g on wheat	Planococcus citri	137
Lecanicillium longisporum					2.41× 10^8 and 2.32 × 10^8 conidia/g, respectively for rice bran and beet pulp
Trichoderma harzianum CECT 2929	Moulds	green waste: grass clippings (G) and pruning waste (PW)	30 °	10 days	The maximum IAA and spore productions reported in the current study were 101.46 µg g 1 dry matter and 3.03 × 10 9 spore g 1 dry matter, respectively	-	169
Trichoderma viride
Aureobasidium pullulans PA-2	Weeds	rapeseed cake (or oil cake), wheat straw powder, wheat bran, sheep manure, perlite and vermiculite	20 °C	15 days	0.3126±0.37	Galium aparine var. tenerum, Chenopodium album, Malva crispa, Polygonum lapathifolium and Avena fatua	135
Trichoderma asperellum TV104, QT22046 & TF1	Moulds	A mix of vine shoots, potatoes flour, jatropha, olive pomace and olive oil	29 °C	120 h	2.23 ± 0.07 × 10^9 conidia g −1	-	113
	Moulds	A mix of vine shoots, potatoes flour, jatropha, olive pomace and olive oil	27 °C ± 1 °C	5 days	175.74 × 10^7 conidia g −1	-	167
Phoma sp. NRRL Y-7571	Weeds	Sugarcane bagasse, soybean bran and corn steep liquor	28 °C	5 days	bioactive compounds activity was evaluated instead	Cucumis sativus	120
Metarhizium anisopliae	Insects	pretreated rice	28 °C	10 days	abovee 1 × 10 9 conidia/gdm	Tenebrio molitor	129
Beauveria bassiana CMUCDMF03	Insects	rice, wheat, rye, corn and sorghum	25±2˚C	60 days	141.0 x 10^9 spores per gram of substrate	Bactrocera sp	157
Isaria tenuipes CMUCDMF02	Insects	rice, wheat, rye, corn and sorghum	25±2˚C	60 days	22.5±9.9 x 10^9 spores per gram of substrate	Bactrocera sp
Metarhizium anisopliae CMUCDCF04	Insects	rice, wheat, rye, corn and sorghum	25±2 °C	60 days	21.8±13.0 x 10^9 spores per gram of substrate	Bactrocera sp
Metarhizium flavoviride CMUCDCT01	Insects	rice, wheat, rye, corn and sorghum	25±2˚C	60 days	102.8±11.4 x 10^9 spores per gram of substrate	Bactrocera sp
Paecilomyces lilacinus CMUCDMT02	Insects	rice, wheat, rye, corn and sorghum	25±2˚C	60 days	530.6±31.6 spores per gram of substrate	Bactrocera sp
Alternaria alternata f. sp. sphenocleae	Weeds	seeds of barley, black eyed bean, chickpea, maize, cornmeal; cracked maize, cowpea, millet, mungbean, cracked mungbean, ot, peanut, polished rice grains, sorghum, leaves, stalks, soybean, common sunflower, durum wheat, hard spring red wheat	24, 28 and 32 °C	14 days	21.0 x 10^4 g -1	Sphenoclea zeylanica	122
Beauveria bassiana CG1229	Insects	parboiled rice	26 °C	11 days	4.9-6 x 10^9 viable conidia/g rice	Bemisia tabaci	133
Isaria fumosorosea CG122					11.4 x 10^9 viable conidia/g rice
Lecanicillium muscarium					0.9–2.3 x 10^9 viable conidia/g rice
Cordyceps javanica CG1228 and CG1326	Insects	moistened, steamed parboiled rice	26 °C	8 days	7 × 10^9 conidia/g rice	Bemisia tabaci	132
Metarhizium pinghaense	Insects	rice grains, flaked barley	25 °C	4-5 weeks	8.2 g ± 4.38 g on rice	-	164
Metarhizium robertsii					6 g ± 2 g on rice
Lagenidium giganteum	Mosquitoes	wheat bran wetted to 73% with a liquid medium	30-32°C	21 days	varied between 1x10^5 and 3.9x10^6 cells/ 100 ml	Aedes aegypti	160
Coniothyrium minitans	Moulds	barley, barley-rye-sunflower, bran-vermiculite, bran-sand, maizemeal-perlite, millet, oats, peat-bran, rice and wheat	18-20 °C	28 days	1.9-9.3 x 10^8 g-t air dry inocula of pycnidiospores	Sclerotinia sclerotiorum	147
Akanthomyces lecanii	Mites	pre-cooked rice	N/A	1 week	1.6 × 10^8 conidia.mL−1	Tetranychus urticae	145
Metarhizium robertsii Xoch-8.1	Insects	first quality rice grains	26, 28, 30 and 32 °C	-	The highest conidia production both without (8 × 10^8 conidia gdm-1) and with (2.5 × 10^9 conidia gdm-1) forced aeration was obtained at 30 °C.	-	148
			30 °C	200 h	1.44 ± 0.07 x 10^9 gdm−1 conidia in PCB2	-	91
Purpureocillium lilacinum KU8	Nematodes	wheat bran	30 °C	144 h	79.25 mg/gdfs (preoptimization) - 107.46 mg/gdf	-	146
Trichoderma harzianum CH1	Moulds	dried coffee husk	30 °	168 h	69.82 ± 0.45 mg/gdfs	Fusarium oxysporum, Phytophthora capsici, Rhizoctonia solani.	158
Trichoderma harzianum AS12-2	Moulds	rice husk, crushed (powdered) rice husk, rice straw, rice bran, wheat bran, broom sorghum (Sorghum vulgare var. technicum) grain, sawdust, cow dung, sugar beet pulp, soybean meal, peanut pod, used barley grain (obtained from a local insect mass rearing unit), and water fern	"ambient laboratory temperature" "25 ± 2 ◦C"	30 days	6.4 × 10^10 for broom sorghum grain and 5.3 × 10^10 CFUs g−1 for rice straw. Next to these two substrates, rice bran, rice husk and sugar beet pulp represented the highest populations, with 4.7 × 10^9, 3.1 × 10^9 and 2.3× 10^9 CFUs g−1	Rhizoctonia solani	107
Gliocladium catenulatum NRRL1093	Moulds	wheat bran medium	30 °C	3 days	-	-	136
Gliocladium roseum NRRL1085 Syn: Clonostachys rosea				3 or 4 days
Serratia rubidaea SNAU02	Moulds	Madhuca indica (mahua) oil cake the best; groundnutoilcake,coconutoilcake,gingellyoilcake,castoroilcake,palmoilcake,sunfloweroilcake and mahuaoilcake	30 °C	7 days	-	Fusarium oxysporum, Colletotrichum gloeosporioides and Pythium aphanidermatum	125
Paecilomyces javanicus PJ01, PJ02, PJ03, PJ04, and PJ05	Insects	Different concentrations of solid substrates of brown rice (Oryza sativa L.), rough rice (Oryza sativa L.), bran, and rice husks	28 °C	10 days	9.67 × 10^8 spores.g -1	Plutella xylostella and Spodoptera litura	144
Paecilomyces lilacinus PL01					32.83 × 10^8 spores.g -1
Coniothyrium minitans	Moulds	oats	20 °C	25 days	5 × 10^12 spores per kg dry oats	-	106
Beauveria bassiana BbQLU1	Insects	Brewer’s spent grain	25 °c	12 DAYS	0.85 × 108 spores/g	Galleria mellonella	152
Trichoderma asperellum TF1	Moulds	mixture of vine shoots, jatropha cake, olive pomace and olive oil	25 °C	7 days	8.55 ± 0.04 × 10^9 conidia/g DM	-	109
Lecanicillium lecanii	Insects	apple pomace	27-30 °C	20 days	16.0 x 10^6 ± 0.73 a	Aphis craccivora	126
Metarhizium anisopliae IBCB 167, 360, 384 and 425	Insects	crushed dry chrysalis from silkworm moistened with tap water, yeast extract solution	26 °C	96 - 312 hours	-	-	124
Trichoderma harzianum CECT 2929	Insects	rice husk and beer draf	25-32 °C	5-8 days	2.0x10^9 conidia g-1dm	-	104
Beauveria bassiana CECT 2037 & KVL 13-39	Insects	rice husk and beer draf	25°C	at least 8 days	2.5x10^9 conidia g-1dm	Tenebrio molitor	102
Trichoderma harzianum EGE-K38	Moulds	wheat bran, sawdust, rice straw, hazelnut shell, grape marc, and cotton seed cake, with zeolite as inert support	28 °C	4 days	(1.30 ± 0.68) × 10^10 cfu/g	-	121
Purpureocillium lilacinum 6029	Nematodes	Karanja deoiled cake and sundried biogas slurry	28 °C	10 days	1.5 x 10^10 spores/g for wheat grains	Meloidogyne incognita	159
Verticilium lecanii	Insects	sugarcane bagasse vs wheat bran	25 °C	8 days sugarcane and 6 days wheat	1.1×10^10 spores/g dried carrier	-	115
Beauveria bassiana CG1229	Insects	palm kernel cake and fiber	32 °C	6 days	7.65 × 10^9 conidia g−1 dry substrate	Bemisia tabaci	149
Isaria javanica CG1228					2.91 × 10^9 conidia g−1 dry substrate
Alternaria alternata FGCC#25	Weeds	several agrowastes, look at table 1	28°C±1°C	10 days	3.6 x 10^7spores/ml/gm substrate	-	110
Trichoderma koningii SMF2	Bacteria & Fungi	f dry wheat bran and rice bran at 8:2 ratio (w/w)	24.3 °c	96 h	-	-	155
Pochonia suchlasporia TAMA 87	Insects	Six such fungal discs were inoculated into six different Erlenmeyer flasks (200 mL), each containing an autoclaved rolled barleybased solid medium consisting of 9 g of rolled barley (Kyowa Seibaku Co., Kanagawa, Japan), 1 g of peeled oats (DoggyMan H.A Co., Ltd., Osaka, Japan), 10mL of water, 20mg of yeast extract (Nacalai Tesque Inc., Kyoto, Japan), 10 mg of sodium Ltartrate dihydrate, and 10 mg…	22 °C	22 days	-	Lucilia sericata	153
Sclerotinia minor	Weeds	ground barley seeds	20 °C	6 days	-	-	143
Metarhizium anisopliae AUMI1, AUMI2 and AUMI3	Insects	Coffee husk, tea waste, wheat bran and vegetable wastes	27 °C	2 weeks	3.18 x10^7 ±0.34 x10^7 conidia/gram - 3.35 x10^7 ±0.23 x10^7	-	165
Beauveria bassiana	Insects	wheat bran, coffee husk, tea and vegetable wastes	Coffee husk and wheat bran support for high conidia yield of both isolates at 30°C. However, vegetable waste gives 6.40±0.6 conidia/gram of AUBI1 when incubated at 27°C.	28 days	6.34±2.27 conidia/gram of substrate at 60%	-
Nomuraea rileyi	Insects	rice, wheat and sorghum grains	"room temperature"	15 days	5.53 x 10 7 spore/g	-	99
Clonostachys rosea ST1140	-	bread wheat-grain, sawdust, and leonardite	28 °c	3 WEEKS	3 × 10^9 conidia/m (wheat grains)	-	127
Metarhizium anisopliae	Mosquitoes	wheat, wheat bran, rice bran, hemp impregnated with a liquid medium	25°C	various	-	-	161
Metarhizium anisopliae IBCB 425	Insects	parboiled ricea + barleyb, 4:1	25 °C	14 days	4.8 ± 0.38 x 10^9 conidia/g of dry mass of substrate + fungus	Thaumastocoris peregrinus	98
Clonostachys rosea	Moulds	white organic rice	24 °C	60 days	3.4 x10^9 spores/g-dry-matter	-	112
Nomuraea rileyi	Insects	sorghum, barley, wheat bran	25 °C	3/4 days	-	Spodoptera litura	93
Nomuraea rileyi	Insects	barley and soybean extracts	25 °C	8-10 days	6.11 × 10^11 conidia/l medium	Spodoptera litura	94
Phlebiopsis gigantea 1835	Moulds	condensed starch mash, silica and dolomite lime (mixture)	28 °C and 22° C	5 + 8 days	3.6 ± 1.8 × 10^6 cfu/g	-	168
			28 °C	10 days	5.4 × 10^6 c.f.u./g
Phomopsis convolvulus	Weeds	granular barley	21 ± 2 °C	3 weeks	1 to 2 x 10^9 conidia/g	Convulvulus arvensis	101
Coniothyrium minitans IVT1 (CBS 14896)	Moulds	perlite (Agra-perlite 3, Pull b.v.,	20 °C	18 days	9 × 10^14 conidia per m3 packed bed	-	100
		Rhenen, The Netherlands), bagasse (Canefibre products,
		Brandon, Australia), chips of the internal woodpipe of fiberhemp (Hemparade, HempFlax b.v., Oude Pekela, The Netherlands), and oats (Finnish oats obtained from a local supplier).
Isaria javanica	Insects & fungi	barley	25 °C	15 days	3.5 × 10^9 conidia/g dry substrate	Bemisia tabaci	96
Cordyceps bassiana Bs1112	Nematodes	rice	-			Caenorhabditis elegans	97
Clonostachys rosea CRW010 (Revised: CRM-16)	Moulds	wheat bran/maize meal	24 °C	10-11 days	3.36×101^0sporesgDM−1	-	111
Clonostachys rosea CRM-16	Moulds	mixture of wheat bran and maize meal	24 °C	18 days	3.50 × 10^10 spores/g DM after 11 days	-	151
